# Supplementary material for: Integrating biophysical modeling, quantum computing, and AI to discover plastic-binding peptides that combat microplastic pollution
Source: PNAS Nexus. 2025 Feb 18;4(2):pgae572. doi: 10.1093/pnasnexus/pgae572 (PMC11770337; doi:10.1093/pnasnexus/pgae572)
Supplement: pgae572_Supplementary_Data [file pgae572_supplementary_data.zip]

Archive with 2 entries (2 files):
- PeptideDesign_SI_PNAS_Nexus.docx
- Peptide Design with QA+RL PNAS Nexus SI Data File_revised.xlsx
