# Supplementary material for: Integrating biophysical modeling, quantum computing, and AI to discover plastic-binding peptides that combat microplastic pollution
Source: PNAS Nexus. 2025 Feb 18;4(2):pgae572. doi: 10.1093/pnasnexus/pgae572 (PMC11770337; doi:10.1093/pnasnexus/pgae572)
Supplement: pgae572_Supplementary_Data [file pgae572_supplementary_data.zip › Peptide Design with QA+RL PNAS Nexus SI Data File_revised.xlsx]

## Sheet: Overview
Sheet Name	Description	Associated figure(s)
Peptide Designs PE	Contains the sequences and scores of QA, PepBD-static, and PPO designs for polyethylene	Figure 1B, 1C
Peptide Designs PP	Contains the sequences and scores of QA designs for polypropylene	Figure 3A
Peptide Designs PS	Contains the sequences and scores of QA designs for polystyrene	Figure 3A
Peptide Designs PET	Contains the sequences and scores of QA designs for polyethylene terephthalate	Figure 3A
Amino Acid Freqs QA	Contains the amino acid frequencies for QA designs for all four plastics	Figure 1D, Figure 3C
Amino Acid Freqs PepBD	Contains the amino acid frequencies of PepBD designs (from previous work) for polyethylene	Figure 1D
MD Results	Contains molecular dynamics results for QA, PepBD, and random peptides for the four plastics	Figure 2, Figure 3B
P-test AA Freqs	Contains p-test results that compares the frequency of each amino acid type between the different plastics for QA designs	Table S1
PPO Solutions vs. Best Score	Contains the number of PPO solutions per system conformation and the associated best score found by QA	Figure 4B, Figure S1
Physicochemial Properties	Contains the physicochemical properties (mass, net charge, pI, and CamSol solubility score) for QA and PepBD peptides	Figure 4C, Figure S2
Example PPO Score Trajectories	Contains two example trajectories of the peptide score during PPO design	Figure S3
PPO Sequence Analysis	For each conformation to which PPO was applied, contains the number of solutions, most frequent amino acid at each residue, and the number of solutions with the most frequent amino acid	Figure 4D
PPO Side chain Geometry	For each conformation to which PPO was applied, contains the geometry of each peptide residue (see main text for description of each geometric variable)	Figure 4D
PPO QA vs Random Start	Contains the data comparing PPO design for one system conformation, using either the QA solution or random peptide as the starting sequence	Figure S4

## Sheet: Peptide Designs PE
BB	QA Seq	QA Score	PepBD Seq	PepBD Score	PPO Seq	PPO Score
1	MERRNRRRRLWH	-42.882	QHWRRRRRRNRM	-33.2994	MCWRSRNRSNRH	-37.37
2	RMWHNRWRWRER	-52.955	NNWRQHRWRRFW	-36.4494	RMWHSRIRWRER	-51
3	HNWMRMRRRWFW	-59.132	WDWMLRHHRNWR	-46.5805	HNWMRMRRRWFW	-59.132
4	RQRRWRWARRMW	-34.011	QRRRWNWMRRAH	-25.7549	QRMRWRWANRMR	-32.437
5	RRWRWRRFWNMR	-42.342	QNRRWRIQRRWY	-35.7069	RNWRWNRFWRMR	-42.23
6	RRRRWRRRWRWR	-41.608	QRRNWRRRTRWW	-34.2648	RRRNWRRRWRWR	-41.5
7	HNWDRRRRRRRM	-35.219	WRWQRRRRQNWL	-27.2919	HNWDRRRRRRRM	-35.1
8	NO GOOD SOLUTION		RRRMRWWDNNWH	-37.7165
9	RRRDWHWGGWNR	-34.773	RQRGWEWSRNRR	-32.1917	RRRCWDLGTNNR	-37.489
10	NNNRFRWCGQMR	-41.301	RRRGNHRENRFL	-33.5764	NNNRYRWCGQML	-38.187
11	NO GOOD SOLUTION		RRRSRVWSRRHR	-35.4432	RNNGNIYSDREM	-35.594
12	RDRSFRWCGRMR	-37.64	RRQGRWRNNRRM	-33.1854	NNRLYRRDGNRR	-50.348
13	QNRNYRRDGNRR	-51.178	TRRNRRRWQNWW	-33.9887	RTNNNRYDGNFR	-56.206
14	RNNNNRWDGWMR	-57.99	WNRSRGWWQRFR	-32.6241	WRRRCMWSNRAR	-38.959
15	WRRRCMRSNRMR	-42.706	WNRRAWWSQRMR	-34.8842	DKNRRRWCDQRL	-34.621
16	GMRRRMRCRRRR	-36.857	RMRRRHRSNQRI	-31.6632	GMNRKRWCDRMR	-33.907
17	RSRREDWMSNNR	-31.6	RANNRDWRNNFM	-33.0817	DRQRRHRGSQRC	-32.448
18	WRQRRHLGAQNV	-17.828	WGRRNMRMDQFH	-28.3423	WGNLFNMGSCKR	-14.871
19	NO GOOD SOLUTION		QANRRSWKNNFH	-30.1263
20	WNNNNRWSNWEQ	-47.83	WSRRRGWETNFH	-25.2381	WDNQNGWRNNYE	-46.579
21	HWINGCHMNMWL	-52.699	WWRNGMHWQRHR	-44.392
22	HWLFRRWRRMRR	-58.122	RWFWRHNHHYMW	-49.9162
23	RGHWATVWRKRG	-46.383	WHLFARHWHFWT	-46.2045
24	NRHNRFLHNRRR	-58.856	HWWRHWNRNLNR	-45.327
25	GWLNYWLRRVRR	-49.616	HWRWFFNHQWRR	-38.3975
26	HWMRRWNFFWTR	-58.678	HWRWQRNFFWQR	-49.9841
27	GWVWMRRWMMMR	-84.028	RWHWHQRMMILH	-56.4989	GWVWMRRWMMMR	-84.028
28	KWNWLWCRRRWL	-48.315	RFHWQWWNNMRR	-42.6006
29	NWLWGRWLTRRR	-51.926	NFRWQFRWHWNR	-45.4282
30	RNWVNMWRFMRR	-44.614	QQRWQMWWRYNR	-38.1875
31	GWWFRRRNRRRM	-44.869	GWFWMNWNQRNM	-36.112
32	MWRRWHRGRRQG	-17.27	WWFRWNQNMRNR	-32.0122
33	HHRNHWFRRMNW	-73.199	HWRWRMHQMFQW	-56.7178	FRHWLRFRMWNR	-65.021
34	GWLRWNHNMRRR	-53.478	GWRRWNHQMRQW	-42.7896
35	GEEKKERGRHRR	-36	GRHRFMNQWLNW	-46.0821
36	GWRMWLIRNDRM	-41.797	QWWRHMRNQMRW	-41.8473
37	RHGLWHRAGRWY	-45.455	WHFWFRRRNQQW	-43.2488
38	WRWWIWMFWLGK	-70.858	FRQRIWWNRHTW	-52.7983	WRWWIWMFWLGW	-71.302
39	GWRNVHHKRRWM	-54.97	NFRRDWWNNWHR	-45.8789
40	WFWHWHRMMRRF	-69.378	WWRHNWQFRVMH	-55.6227
41	GVWGRGRWFRWH	-63.749	QWRFMWQRWQIH	-51.3497
42	WGWRKRRWIRWW	-73.558	HFRFHLRWQWWH	-57.4287	WGWRKRRWIRWW	-73.558
43	HWLGLWRRMWWR	-71.857	HWRHMFNWRRWH	-54.2178
44	FWRHMWKRWMRR	-50.964	RFWWQMRHHWNR	-40.7937
45	WWIQRFNWNIWL	-58.117	RNHWMWRWNHMR	-47.9699
46	GKQNMRVRNMFR	-48.29	DWWNWRHRNMFQ	-43.6167
47	WWRLLWRMNIWR	-57.046	WRFQRWQYNWRH	-41.4317
48	WWRWLVRNNWMR	-64.791	WHRQKWMMNWRN	-53.3362
49	FRWLGRWHWHWI	-70.322	HRMRHWHWRIWH	-56.3302	WLRWMRFNWRWI	-64.236
50	WKQVWDYIRHGR	-50.73	WHMWTFRWHNMR	-44.8044

## Sheet: Peptide Designs PP
BB	QA Seq	QA Score
1	WWRRMWNRFRWR	-60.864
2	HRNRRLMNRRRW	-52.466
3	WFRRRRRRRRLR	-60.217
4	WFFRMGRRRRRR	-67.568
5	WRRNRRFNWRWR	-69.163
6	FFKNHRRKFRMR	-46.927
7	WRRVHRNWRWIW	-64.013
8	MWWLNRWHNRRR	-68.735
9	GHLRHFHRFRRR	-68.976
10	GLWRRRMFWNRG	-67.791
11	WRWRRRMNWHIR	-54.315
12	WRIKRRLRWHTR	-58.157
13	WRMNLRFHRRRR	-65.966
14	WRHRWWHRRRMR	-62.251
15	WNRMWRRRRRHR	-60.681
16	WWHRRRQNWRRR	-54.522
17	WRWQNRKRWLMR	-55.621
18	WRKWRMRRWRNR	-67.467
19	WQWRTMNVWRRR	-66.37
20	WNRRNRNFWRWR	-63.22
21	WRVRWMRNRRWW	-55.05
22	WRGQRKRVWRWW	-61.1
23	YRWLWIWNRCRW	-69.96
24	WFWRRRHRWRRR	-54.695

## Sheet: Peptide Designs PS
BB	QA Seq	QA Score
1	QRNRIWRRLKWM	-58.341
2	RNYMRLNMRKHR	-64.352
3	RWRRRHWQRNRR	-55.252
4	RTLHRWWMLWWR	-66.808
5	No Solution	No solution
6	GRWIRWNRMRRR	-43.96
7	RWWERRWNNRRR	-55.016
8	TRWRRRGHRNMH	-60.593
9	RNRRWNRWRIRR	-46.617
10	RRLWWRWVFRNR	-73.763
11	RNWFMWSNRHWW	-55.854
12	GRRRRMRGRRRR	-40.31
13	WRFRNWMRLRVM	-63.677
14	MWRNRRRDWVRK	-50.576
15	ERNMRRMLWKWR	-50.727
16	GLHWQRNWWRRR	-63.068
17	GWRRKRRIMWRR	-44.405
18	GRLWNLRFGKKR	-44.199
19	QNRRWVFMWRRR	-49.16
20	RKRWRMRWNKRM	-44.875
21	RITRRRWINWKR	-64.019
22	RNRRNRREWMRW	-51.299
23	RRERGHRWKMWV	-53.088
24	WRHIRLRLGRRR	-46.505

## Sheet: Peptide Designs PET
BB	QA Seq	QA Score
1	RRWFRRFWRFWV	-68.817
2	QRWWRRWRERNR	-78.707
3	RWHGRQRWRRRW	-65.854
4	RNMQGWRRNRRR	-25.094
5	WRMWIWIRRERH	-92.525
6	WIRKYRWNFRRR	-89.324
7	YKTKRHRHMTRR	-88.799
8	INRRRWCWNRRH	-66.069
9	WNRYRRNRRNRR	-75.906
10	WRGMWNNWWKMR	-100.353
11	RRWWRRNIHRRW	-68.998
12	WRWMVRRRRRWM	-80.756
13	RRFWQWRMRWRR	-97.169
14	WRNWMRVNRWWL	-89.935
15	WKNRRRWRHRRG	-88.221
16	GWRMWWCRYNRR	-73.462
17	WNWLNKRWRRRR	-74.996
18	RWNRMRRMHRRR	-73.455
19	GFRQKRRRMWRR	-91.621
20	RGRRRWIKVRRW	-102.546
21	RRRRHRRRWRWG	-76.891
22	RWNYRNWYMNWW	-73.711
23	YWRWRRLKWMRR	-100.442
24	GRRRMNWRMWLR	-84.726

## Sheet: Amino Acid Freqs QA
Amino_Acid	Freq. PE	STD PE	Freq. PP	STD PP	Freq. PS	STD PS	Freq. PET	STD PET	Count PE	Count PP	Count PS	Count PET
R	0.324	0.147	0.441	0.111	0.417	0.125	0.434	0.12	47	24	23	24
H	0.055	0.065	0.052	0.063	0.033	0.048	0.031	0.047	47	24	23	24
K	0.018	0.038	0.021	0.043	0.04	0.054	0.031	0.047	47	24	23	24
D	0.014	0.031	0	0	0.004	0.017	0	0	47	24	23	24
E	0.012	0.042	0	0	0.014	0.032	0.007	0.023	47	24	23	24
S	0.009	0.031	0	0	0.004	0.017	0	0	47	24	23	24
T	0.005	0.02	0.007	0.023	0.011	0.028	0.007	0.033	47	24	23	24
N	0.089	0.096	0.076	0.063	0.083	0.055	0.08	0.082	47	24	23	24
Q	0.018	0.038	0.014	0.031	0.014	0.032	0.017	0.034	47	24	23	24
C	0.011	0.028	0.003	0.017	0	0	0.007	0.023	47	24	23	24
G	0.059	0.062	0.017	0.042	0.036	0.054	0.031	0.04	47	24	23	24
P	0	0	0	0	0	0	0	0	47	24	23	24
A	0.007	0.023	0	0	0	0	0	0	47	24	23	24
I	0.016	0.037	0.014	0.031	0.025	0.046	0.021	0.043	47	24	23	24
L	0.039	0.057	0.031	0.04	0.043	0.06	0.014	0.031	47	24	23	24
M	0.074	0.071	0.049	0.041	0.069	0.058	0.059	0.061	47	24	23	24
F	0.034	0.048	0.049	0.068	0.018	0.034	0.021	0.055	47	24	23	24
W	0.191	0.107	0.208	0.102	0.167	0.082	0.201	0.086	47	24	23	24
Y	0.007	0.023	0.003	0.017	0.004	0.017	0.024	0.045	47	24	23	24
V	0.018	0.034	0.014	0.031	0.018	0.034	0.014	0.031	47	24	23	24

## Sheet: Amino Acid Freqs PepBD
Amino_Acid	Freq. PE	STD PE
R	0.109	0.055
H	0.184	0.076
K	0.047	0.048
D	0.008	0.025
E	0.045	0.045
S	0.037	0.053
T	0.016	0.035
N	0.01	0.03
Q	0.033	0.049
C	0	0
G	0.03	0.051
P	0	0
A	0.031	0.061
I	0.027	0.042
L	0.026	0.044
M	0.079	0.075
F	0.086	0.064
W	0.193	0.097
Y	0.022	0.037
V	0.017	0.037

## Sheet: MD Results
Polypropylene
QA Sequence	QA MD dH	QA MD dG	PepBD Sequence	PepBD MD dH	PepBD MD dG	Random Sequence	Random MD dH	Random MD dG
WRRNRRFNWRWR	-40.7701	-11.7728	WWQRHMFHFRTW	-49.3725	-22.8689	YIIPDMKKAYPC	-38.809	-8.9097
GHLRHFHRFRRR	-47.2629	-10.144	WFQRHMFQWRTW	-48.8001	-17.6392	GYLCFKHPGIIT	-43.0576	-15.1162
MWWLNRWHNRRR	-41.747	-26.1838	WFQRHQFHWRIW	-50.1806	-23.5949	KNFGDDRDTNTI	-24.3301	1.9615
GLWRRRMFWNRG	-42.5354	-18.1915	WWQRHQFQFRIW	-47.4419	-19.1486	IGCPSTWEEMHV	-36.0298	-16.1758
WRKWRMRRWRNR	-40.1664	-14.3254	WWQRHEFFWRTF	-55.8275	-35.6542	RYCKDVVHVMSV	-44.091	-13.6317
WQWRTMNVWRRR	-40.8699	-13.2376	WHWHEMMQWRIR	-50.465	-22.6741	EQFIWYRGLYPH	-40.0828	-17.5346
WRMNLRFHRRRR	-41.1945	-12.1956	WMWHEMMHWRNR	-44.5343	-15.2236	TPETCLRLILER	-35.9238	-11.3488
WNRRNRNFWRWR	-46.5248	-13.7802	WWQRHEFEFRHW	-46.3398	-25.5012	FNGNTTRWEGHP	-31.7825	-3.0778
WRHRWWHRRRMR	-43.5258	-22.8843	WKWHEMMQWRHM	-37.2968	-9.9789	FHFIRCCLTMWW	-49.5827	-19.44
WRIKRRLRWHTR	-37.6857	-15.246	WQWHEMMFWRTR	-40.3976	-15.7646	QKTAMTMELASS	-25.1712	-8.1832
WRWQNRKRWLMR	-37.8948	-8.5038	WWQRHHFSFRYW	-44.1591	-19.4581	MVWRYRTAEMWS	-42.548	-15.7425
WWHRRRQNWRRR	-38.3338	-21.1536	WHWHEMHEWRLR	-47.6698	-20.7171	RPTNPLIVKPHY	-44.2681	-12.1061
			WMWHEMHTWRFR	-50.514	-24.646
			WDWHEMMHWRTM	-48.3415	-17.3759
			WLWHEMMTWRQR	-42.1302	-14.5889
			WHWHEMMHWRRF	-54.029	-20.0288
Polyethylene
QA Poor Sequence	QA Poor MD dH	QA Poor MD dG	QA Good Sequence	QA Good MD dH	QA Good MD dG	PepBD Sequence	PepBD MD dH	PepBD MD dG	Random Sequence	Random MD dH	Random MD dG
MERRNRRRRLWH	-28.064	-6.2069	GWVWMRRWMMMR	-61.253	-34.3301	HWMWAMKWHMRH	-54.2782	-23.9136	YIIPDMKKAYPC	-36.9682	-20.5679
RQRRWRWARRMW	-40.6394	-16.5989	HWLFRRWRRMRR	-54.8161	-26.6876	DWMWHMKWQMRH	-51.079	-25.3536	GYLCFKHPGIIT	-42.1893	-21.0808
RRWRWRRFWNMR	-31.5493	-14.5906	HHRNHWFRRMNW	-53.0695	-25.4328	HWYKFLHHQMRW	-47.9138	-19.0526	KNFGDDRDTNTI	-24.026	-3.7011
RRRRWRRRWRWR	-43.3917	-20.6554	HWINGCHMNMWL	-49.0661	-24.1929	EWYHFLHHHMRW	-51.0246	-20.9106	IGCPSTWEEMHV	-40.517	-15.5537
HNWDRRRRRRRM	-32.7794	-9.417	WYRWRMRMRWHR	-50.0959	-23.6029	MWMRHWRWHHFH	-54.7812	-25.9344	RYCKDVVHVMSV	-36.2703	-11.6717
RRRDWHWGGWNR	-35.5361	-18.0577	HWMRRWNFFWTR	-58.9647	-23.4526	HWMRTWRWHMFH	-56.3278	-36.8422	EQFIWYRGLYPH	-42.6473	-22.2179
RRNQRIWGGWNM	-38.5103	-18.4481	WHILRFNWNIWL	-46.4262	-22.2939	HRWWWDHFRLHF	-49.4231	-25.4167	TPETCLRLILER	-36.3077	-11.483
RRWGFRGGGHNM	-36.1928	-15.8582	FAWLRRWSMHWI	-49.7636	-21.3732	RWWYQREMWMHH	-44.2342	-21.0201	FNGNTTRWEGHP	-37.125	-10.2667
WRRRCMRSNRMR	-42.2995	-4.8814	RMWHNRWRWRER	-41.6845	-13.9459	HRWWWDHFIIHK	-48.4092	-20.695	FHFIRCCLTMWW	-50.5046	-18.9167
GMRRRMRCRRRR	-40.0507	-7.181	GWLRWNHNMRRR	-47.5106	-18.9903	GFRHRIFWQHWW	-56.0397	-21.2589	QKTAMTMELASS	-29.2873	-10.8413
GQRRRRRGGNNC	-24.5265	-2.5953	NWLWGRWLTRRR	-47.9847	-18.167	HWMWMRHRQTMW	-52.3799	-24.3794	MVWRYRTAEMWS	-39.2375	-10.3298
WRQRRHLGAQNV	-28.9889	-9.2877	GVWGRGRWFRWH	-46.6574	-17.6945	AWRHRIFWQHWF	-49.5642	-21.6029	RPTNPLIVKPHY	-38.3889	-18.4979
			RNNNNRWDGWMR	-36.6372	-13.3928	MFWWREIHNHWR	-43.7243	-19.8162
			WGWRKRRWIRMR	-42.9625	-15.7529	MFWWRELHQQWR	-49.2919	-26.9948
			FWRHMWKRWMRR	-44.6229	-15.7458	ERWMMHHWRHFW	-53.3337	-23.5727
			WWWRRFRFRRRR	-41.9858	-15.1103	HSWHWSRWMLFK	-53.6349	-22.4487
			HNWMRMRRRWFW	-38.141	-14.1484	WHWHWSFYHRFK	-49.1122	-19.7978
			WKQVWDYIRHGR	-43.127	-13.9026	RWMWHMHRQTMW	-56.0611	-27.7339
			NRHNRFLHNRRR	-30.0266	-9.8086	WSRWWSFYHHFK	-50.0147	-18.3527
			QNRNYRRDGNRR	-41.0207	-5.5942	HRWMMDHWRSFW	-56.6592	-25.7709
Polystyrene
QA Sequence	QA MD dH	QA MD dG	PepBD Sequence	PepBD MD dH	PepBD MD dG	Random Sequence	Random MD dH	Random MD dG
RRLWWRWVFRNR	-36.8777	-7.5156	WQWERFMHWHRM	-38.8976	-8.1551	YIIPDMKKAYPC	-28.616	-4.068
RNYMRLNMRKHR	-29.0387	-1.3698	WSWERFQEWHRM	-42.5964	-8.0313	GYLCFKHPGIIT	-35.4328	-8.6398
RITRRRWINWKR	-24.302	0.3022	WTWVRFQEWQRM	-35.4189	-1.3007	KNFGDDRDTNTI	-18.1408	1.1796
WRFRNWMRLRVM	-37.4213	-6.8471	WNWTRFMEWHRM	-35.0681	-6.2139	IGCPSTWEEMHV	-33.3706	-10.3427
GLHWQRNWWRRR	-29.2466	6.6498	WQWHRFMGWHRM	-37.3974	-8.4992	RYCKDVVHVMSV	-29.3238	-7.5041
TRWRRRGHRNMH	-25.5914	5.1372	RQIWQWGGMQRH	-34.564	-10.0496	EQFIWYRGLYPH	-29.8395	-5.9398
QRNRIWRRLKWM	-33.8245	-1.6756	MQIWQWGGMHRM	-37.4234	-5.2992	TPETCLRLILER	-28.5484	-5.0909
RRERGHRWKMWV	-24.5912	-2.1536	WQIWQWGGKTRM	-28.7128	-2.5719	FNGNTTRWEGHP	-27.4268	-8.022
ERNMRRMLWKWR	-37.8404	-13.8623	KHIWQWGGMTRM	-34.6731	-9.7452	FHFIRCCLTMWW	-42.999	-16.3146
MWRNRRRDWVRK	-22.6698	-1.1686	RQIWEWGGMNRH	-36.1635	-7.8204	QKTAMTMELASS	-25.9734	-6.1761
QNRRWVFMWRRR	-31.5582	0.346	RWMQHMWQDMWR	-33.3742	-7.0784	MVWRYRTAEMWS	-35.6766	-5.8583
RKRWRMRWNKRM	-25.2644	1.9088	REMWHMWQDQWR	-33.1857	-2.2601	RPTNPLIVKPHY	-37.2986	-2.0259
PET
QA Sequence	QA MD dH	QA MD dG	PepBD Sequence	PepBD MD dH	PepBD MD dG	Random Sequence	Random MD dH	Random MD dG
RGRRRWIKVRRW	-42.1536	-6.3886	HHNWWRNVFWAM	-39.3742	-18.2872	YIIPDMKKAYPC	-43.837	-21.4673
YWRWRRLKWMRR	-51.166	-15.9506	QYQWWMWQHRAY	-45.1983	-13.6828	GYLCFKHPGIIT	-39.3713	-11.5352
RRFWQWRMRWRR	-43.0454	-6.9415	YWGMHHWRWIHR	-41.9503	-10.2837	KNFGDDRDTNTI	-30.7357	-8.1997
WRMWIWIRRERH	-39.6808	-13.5924	YWNHGHWRWILR	-44.0721	-12.2604	IGCPSTWEEMHV	-32.0712	-4.8479
GFRQKRRRMWRR	-50.4645	-12.2765	RWHIHWTRQFLW	-50.4535	-23.2497	RYCKDVVHVMSV	-39.3276	-19.588
WIRKYRWNFRRR	-46.601	-10.1854	WFTRHMWQERFW	-55.9651	-22.8518	EQFIWYRGLYPH	-39.9971	-12.6919
YKTKRHRHMTRR	-36.3591	-8.3001	EWQRHYHLWWFR	-57.6779	-23.2101	TPETCLRLILER	-35.4092	-4.6662
WKNRRRWRHRRG	-46.4766	-3.0586	WHRMQWAHIELW	-50.8379	-30.4209	FNGNTTRWEGHP	-32.8616	-2.9995
GRRRMNWRMWLR	-42.3091	-7.6155	WWTFHWSLRRAM	-45.999	-13.2162	FHFIRCCLTMWW	-50.5862	-15.3392
WRWMVRRRRRWM	-39.2826	-12.5682	EHQYWRHWFLKW	-46.8307	-15.7635	QKTAMTMELASS	-30.9722	-12.6117
QRWWRRWRERNR	-50.1588	-13.5717	RHEWQWWHHVRF	-39.8235	-13.6393	MVWRYRTAEMWS	-41.463	-14.7825
WNWLNKRWRRRR	-42.1208	-7.9263	WWQHERFRMHWD	-48.5493	-17.7389	RPTNPLIVKPHY	-51.5802	-14.2959

## Sheet: P-test AA Freqs
AA	PE vs PP	PE vs PS	PE vs PET	PP vs PS	PP vs PET	PS vs PET
R	0.000212	0.00284	0.00047	0.458	0.828	0.647
H	0.823	0.104	0.0768	0.302	0.254	0.888
K	0.703	0.00611	0.101	0.133	0.425	0.575
D	0.0311	0.121	0.0311	0	NAN	0.429
E	0.169	0.818	0.565	0	0	0.462
S	0.163	0.436	0.163	0	NAN	0.429
T	0.629	0.149	0.629	0.55	1	0.63
N	0.513	0.763	0.651	0.702	0.827	0.854
Q	0.611	0.611	0.899	1	0.739	0.752
C	0.169	0.06	0.49	0.544	0.419	0
G	0.00145	0.0754	0.0311	0.124	0.254	0.755
P	NAN	NAN	NAN	NAN	NAN	NAN
A	0.144	0.144	0.144	NAN	NAN	NAN
I	0.794	0.241	0.514	0.225	0.438	0.769
L	0.498	0.734	0.0362	0.304	0.148	0.108
M	0.0912	0.734	0.308	0.0978	0.403	0.562
F	0.133	0.11	0.192	0.121	0.161	0.766
W	0.443	0.28	0.652	0.17	0.813	0.167
Y	0.401	0.529	0.000545	0.839	9.41e-05	0.000247
V	0.57	1	0.57	0.657	1	0.692

## Sheet: PPO Solutions vs. Best Score
Backbone	Best QA Score	Unique Structures
1	-42.882	30
2	-52.955	50
3	-59.132	47
4	-34.011	6
5	-42.342	6
6	-41.608	77
7	-35.219	1
9	-34.773	37
10	-41.301	5
12	-37.64	19
13	-51.178	12
15	-42.706	4
16	-36.857	54
17	-31.6	31
18	-17.828	1
20	-47.83	1
27	-84.028	2
33	-73.199	54
38	-70.858	28
42	-73.558	17
49	-70.322	11

[truncated: 5 more sheets: Physicochemial Properties, Example PPO Score Trajectories, PPO Sequence Analysis, PPO Side chain Geometry, PPO QA vs Random Start]
